# Supplementary material for: Chromosome segregation during spermatogenesis occurs through a unique center-kinetic mechanism in holocentric moth species
Source: PLoS Genet. 2024 Jun 24;20(6):e1011329. doi: 10.1371/journal.pgen.1011329 (PMC11226059; doi:10.1371/journal.pgen.1011329)
Supplement: S1 Data — Data used to generate graphs in all main and supplementary images. (XLSX) [file pgen.1011329.s010.xlsx]

## Sheet: Figure 2B
telomere	middle
0.956522	0.043478
0.911111	0.088889
0.833333	0.166667
0.964	0.0364
0.99	0.01
0.973684	0.0263158
0.935065	0.0649351

## Sheet: Figure 2C
	tel1 paired					tel2 paired
Pi 5	0.63636	0.65854	0.66667	0.6875		0.36364	0.34146	0.33333	0.3125
Pi 11	0.6	0.705882	0.584615	0.555556		0.4	0.294118	0.415385	0.444444
Pi 15	0.478261	0.384615	0.407407	0.415094		0.521739	0.615385	0.592593	0.584906
Pi 19	0.40351	0.30769	0.28205	0.37736	0.43243	0.59649	0.69231	0.71795	0.62264	0.56757
Pi 27	0.4899	0.47619	0.5122	0.48276		0.5101	0.52381	0.4878	0.51724

## Sheet: Figure 2D
	tel1/tel2 gene density	tel1/tel2 pairing frequency
Pi 19	0.69371	0.548673
Pi 15	0.861271	0.737864
Pi 27	1.04537	0.960177
Pi 11	1.73465	1.42857
Pi 5	1.86851	1.89286

## Sheet: Figure 3B
	tel1					mid					tel2										tel1					mid					tel2
Pi 5	0.461397	0.354839				0.352941	0.274194				0.185662	0.370968
Pi 11	0.565217	0.37037	0.416667	0.507692		0.0869565	0.0740741	0.0555556	0.0461539		0.347826	0.555556	0.527778	0.446154
Pi 15	0.314286	0.466667	0.451613	0.412121		0.0285714	0.133333	0.0322581	0.0666667		0.657143	0.4	0.516129	0.521212
Pi 19	0.553191	0.46	0.360656	0.475	0.410256	0	0.12	0.081967	0.075	0.051282	0.446809	0.42	0.557377	0.45	0.538462
Pi 27	0.479167	0.596491	0.564103			0.125	0.0350877	0.0512821			0.395833	0.368421	0.384615

## Sheet: Figure 3D
both telokinetic		one telokinetic		neither telokinetic
86.0465	69.2308	11.6279	23.0769	2.32558	7.69231

## Sheet: Figure 4B
cell 1						cell 2						cell 3						cell 4
	green	red	yellow				green	red	yellow				green	red	yellow				green	red	yellow
0	6525.23	366.072	368.136			0	364.273	830.298	736.856			0	0.0358	5.5885	2.3368			0	4.7661	15.492	18.106
0.04006	7231.72	356.959	534.993			0.04006	575.537	884.555	885.456			0.03918	0.0856	7.0338	2.8921			0.02135	4.6932	17.896	17.932
0.08013	7706.89	341.65	776.125			0.08013	909.4	938.836	1082.68			0.07836	0.2092	8.7325	3.648			0.0427	4.7775	20.881	17.86
0.12019	7881.05	320.785	1086.12			0.12019	1407.37	990.881	1344.53			0.11755	0.5104	10.7249	4.5964			0.06405	5.1447	24.59	17.981
0.16026	7559.73	299.69	1446.16			0.16026	2091.16	1041.92	1674.33			0.15673	1.1674	12.9865	5.7124			0.08541	5.184	28.961	18.351
0.20032	7041.63	278.763	1800.86			0.20032	2933.63	1095.35	2068.13			0.19591	2.4168	15.497	6.9796			0.10676	5.202	34.098	18.842
0.24038	6415.71	262.483	2117.53			0.24038	3843.98	1158.43	2506.67			0.23509	4.4512	18.1252	8.4059			0.12811	5.0439	40.069	19.295
0.28045	5790.39	255.621	2387.47			0.28045	4702.88	1239.61	2961.07			0.27427	7.2726	20.6162	10.0421			0.14946	5.2377	46.751	19.464
0.32051	5345.08	262.788	2595.63			0.32051	5371.37	1345.45	3406.75			0.31346	10.6012	22.6105	11.9493			0.17081	5.4996	54.245	19.35
0.36057	5081.11	285.95	2789.44			0.36057	5730.99	1485.39	3828.68			0.35264	14.1032	23.6207	14.1778			0.19216	5.4894	62.211	18.961
0.40064	5022.18	327.626	3004.12			0.40064	5684.73	1667.12	4212.8			0.39182	17.496	23.465	16.6762			0.21351	6.0546	70.636	18.283
0.4407	5130.93	391.014	3268.96			0.4407	5231.81	1902.89	4544.18			0.431	20.4972	22.164	19.2936			0.23487	7.0608	78.997	17.717
0.48077	5230.8	481.345	3595.17			0.48077	4537.23	2204.86	4804.78			0.47018	22.6352	19.9968	21.7625			0.25622	9.4011	87.054	17.165
0.52083	5328.9	616.432	3958.1			0.52083	3780.51	2589.07	4981.99			0.50937	23.6318	17.3647	23.7447			0.27757	13.2333	94.272	16.757
0.56089	5420.75	817.752	4321.28			0.56089	3128.66	3071.6	5064.66			0.54855	23.7716	14.7016	24.944			0.29892	18.597	100.387	16.769
0.60096	5427.6	1117.63	4633.59			0.60096	2673.92	3650.44	5044.02			0.58773	23.8634	12.3676	25.2331			0.32027	25.4361	105.115	17.159
0.64102	5414.23	1567.57	4820.78			0.64102	2439.54	4300.15	4905.66			0.62691	24.1776	10.565	24.676			0.34162	33.5787	108.203	17.982
0.68109	5187.78	2206.79	4804.86			0.68109	2397.35	4970.47	4643.33			0.66609	23.9528	9.3953	23.4838			0.36298	42.5115	109.638	19.704
0.72115	4722.53	3055.79	4542.96			0.72115	2452.4	5596.58	4252.32			0.70528	22.2616	8.8975	21.932			0.38433	51.4461	109.385	22.856
0.76121	4023.98	4068.57	4048.3			0.76121	2483.52	6119.8	3735.94			0.74446	19.3188	9.1082	20.2206			0.40568	60.6675	107.861	27.384
0.80128	3129.65	5157.37	3394.98			0.80128	2391.62	6503.69	3125.05			0.78364	15.8552	10.0108	18.4963			0.42703	69.3285	105.275	33.386
0.84134	2292.27	6214.72	2665.86			0.84134	2153.34	6743.18	2477.96			0.82282	12.6356	11.5621	16.7854			0.44838	77.7321	101.917	40.724
0.88141	1607.11	7122.88	1963.61			0.88141	1838.05	6856.76	1864.05			0.862	9.8954	13.6159	15.0689			0.46973	84.4092	98.001	48.989
0.92147	1141.8	7821.39	1377.29			0.92147	1551.44	6877.75	1336.84			0.90119	7.6098	15.8664	13.3595			0.49108	90.0963	93.935	57.846
0.96153	856.821	8293.66	926.543			0.96153	1362.26	6831.43	922.754			0.94037	5.7744	17.8585	11.714			0.51244	93.5388	89.808	66.777
1.0016	688.501	8548.09	615.141			1.0016	1303.03	6737.58	620.04			0.97955	4.4176	19.1825	10.2515			0.53379	95.7465	85.924	75.213
1.04166	587.347	8646.77	419.719			1.04166	1385.02	6605.85	414.464			1.01873	3.581	19.6659	9.0624			0.55514	96.2403	82.261	82.985
1.08172	514.793	8644.31	309.673			1.08172	1592.84	6447.69	279.058			1.05791	3.254	19.43	8.2097			0.57649	95.4936	78.917	90.117
1.12179	457.079	8579.61	261.816			1.12179	1864.91	6273.25	192.26			1.0971	3.4366	18.7999	7.7387			0.59784	93.8559	75.936	96.555
1.16185	415.14	8499.76	258.654			1.16185	2104.53	6097.71	141.994			1.13628	4.185	18.1526	7.6718			0.61919	91.9137	73.139	102.584
1.20192	402.611	8419.53	296.985			1.20192	2220.99	5937.78	116.794			1.17546	5.5908	17.778	8.0547			0.64054	89.9613	70.828	108.233
1.24198	431.705	8335.59	385.098			1.24198	2187.48	5815.39	109.534			1.21464	7.7236	17.7674	8.9359			0.6619	88.0137	69.091	113.332
1.28204	527.635	8245.94	541.773			1.28204	2048.45	5755.83	116.998			1.25382	10.5126	17.9906	10.3538			0.68325	86.8785	67.822	117.321
1.32211	744.647	8110.06	788.385			1.32211	1885.07	5774.58	137.026			1.29301	13.6286	18.1131	12.3044			0.7046	86.8353	67.435	120.197
1.36217	1123.89	7872.04	1144.26			1.36217	1769.95	5871.07	168.974			1.33219	16.571	17.7702	14.6476			0.72595	88.0965	67.734	121.863
1.40224	1680.55	7480.74	1596.29			1.40224	1735.45	6029.53	212.376			1.37137	18.7726	16.7164	17.1624			0.7473	90.4965	68.882	122.474
1.4423	2397.12	6883.73	2106.9			1.4423	1801.35	6209.28	272.476			1.41055	20.0658	14.9648	19.5376			0.76865	93.5574	71.126	122.715
1.48236	3195.75	6072.87	2603.21			1.48236	2023.66	6352.11	362.094			1.44973	20.5368	12.7655	21.4753			0.79	96.9282	74.317	122.791
1.52243	4071.95	5114.5	3027.82			1.52243	2407.29	6403.8	502.308			1.48892	20.5684	10.486	22.7673			0.81136	100.633	78.628	123.037
1.56249	4975.5	4105.65	3339.14			1.56249	2921.02	6334.97	710.054			1.5281	20.6098	8.4824	23.3638			0.83271	103.85	84.066	123.411
1.60255	5900.94	3163.41	3525.7			1.60255	3484.94	6155.07	988.984			1.56728	20.8286	6.9625	23.392			0.85406	106.361	90.438	124.012
1.64262	6939.86	2373.69	3611.2			1.64262	3993.96	5871.52	1330.11			1.60646	21.0324	6.0158	22.9968			0.87541	107.428	97.738	124.527
1.68268	7992.76	1761.13	3618.55			1.68268	4303.39	5476.71	1719.09			1.64564	20.5466	5.6512	22.2938			0.89676	107.298	105.805	124.621
1.72275	8894.82	1327.58	3548.76			1.72275	4373.69	4986.3	2137.32			1.68483	19.0228	5.8596	21.3157			0.91811	105.684	114.457	123.956
1.76281	9469.12	1044.18	3418.71			1.76281	4300.83	4427.31	2556.07			1.72401	16.6186	6.6322	20.1026			0.93946	102.075	123.387	122.143
1.80287	9393.64	864.529	3232.28			1.80287	4244.87	3837.28	2957.48			1.76319	13.9628	7.9605	18.6682			0.96082	96.1968	132.143	119.022
1.84294	8702.41	763.807	2967.44			1.84294	4349.36	3256.69	3310.3			1.80237	11.7638	9.8258	17.0635			0.98217	88.0635	140.403	114.128
1.883	7551.35	716.434	2639.61			1.883	4689.51	2719.74	3602.45			1.84155	10.2386	12.1717	15.424			1.00352	77.6598	147.927	107.69
1.92307	6080.15	705.655	2251.57			1.92307	5198.9	2252.6	3835.56			1.88074	9.1336	14.8572	13.9216			1.02487	65.7345	154.775	99.806
1.96313	4646.03	721.939	1823.65			1.96313	5689.05	1866.31	4028.61			1.91992	7.87	17.5697	12.7559			1.04622	53.4999	160.546	91.026
2.00319	3367.54	753.696	1399.23			2.00319	5934.82	1556.28	4222.94			1.9591	6.2666	20.0086	12.0162			1.06757	41.8626	165.507	81.928
2.04326	2359.38	793.736	1010.37			2.04326	5757.38	1310.61	4380.8			1.99828	4.4906	21.9159	11.6771			1.08893	32.3895	169.592	73.054
2.08332	1640.64	829.544	698.968			2.08332	5112.56	1117.36	4454.71			2.03746	2.882	23.1568	11.6082			1.11028	25.7406	172.574	64.751
2.12339	1151.91	853.054	475.493			2.12339	4095.76	967.727	4417.72			2.07665	1.6726	23.7103	11.5875			1.13163	21.5052	174.294	57.403
						2.16345	2968.32	850.034	4254.28			2.11583	0.8988	23.5936	11.4123			1.15298	18.918	174.727	51.025
						2.20351	1960.55	759.404	3963.61			2.15501	0.4644	22.9591	10.9375			1.17433	17.5029	173.877	45.584
						2.24358	1215.46	690.816	3548.86			2.19419	0.2416	21.8724	10.1363			1.19568	16.9212	171.875	41.403
						2.28364	743.86	630.126	3038.85			2.23337	0.1344	20.3396	9.0916			1.21703	17.0538	168.765	38.149
						2.3237	469.188	567.742	2476.76			2.27256	0.086	18.2834	7.9494			1.23839	17.5812	164.684	35.96
						2.36377	323.128	499.735	1913.5			2.31174	0.0678	15.7371	6.845			1.25974	18.5931	159.614	34.918
						2.40383	253.865	427.745	1406.51			2.35092	0.0636	12.8447	5.8573			1.28109	20.1405	153.908	34.908
						2.4439	233.384	358.169	999.054			2.3901	0.0626	9.8608	4.9998			1.30244	22.7421	147.887	36.074
												2.42928	0.0578	7.1042	4.2482			1.32379	26.3205	141.775	38.496
												2.46847	0.0472	4.8157	3.568			1.34514	31.6815	136.016	42.207
												2.50765	0.0334	3.1254	2.9175			1.36649	38.9184	130.671	47.305
												2.54683	0.0204	1.9865	2.2943			1.38785	47.4678	126.05	53.832
																		1.4092	56.8431	122.296	61.767
																		1.43055	65.1015	119.476	70.969
																		1.4519	71.3292	117.445	81.062
																		1.47325	73.3491	116.212	91.977
																		1.4946	72.8466	115.592	103.349
																		1.51595	68.817	115.325	114.887
																		1.53731	64.9065	115.444	126.044
																		1.55866	60.0306	115.65	136.361
																		1.58001	56.6031	115.808	145.646
																		1.60136	52.8456	115.979	153.513
																		1.62271	50.3916	116.127	159.926
																		1.64406	47.8488	116.51	164.918
																		1.66542	47.7318	116.946	168.372
																		1.68677	49.2033	117.63	170.254
																		1.70812	54.1302	118.286	170.354
																		1.72947	61.7619	118.777	168.54
																		1.75082	72.3303	119.243	164.837
																		1.77217	82.9281	119.662	159.314
																		1.79352	92.478	119.984	152.591
																		1.81488	96.8994	120.287	145.193
																		1.83623	96.8145	120.67	137.646
																		1.85758	91.5669	121.038	130.214
																		1.87893	83.9397	121.517	122.833
																		1.90028	75.6177	121.65	115.378
																		1.92163	69.5286	121.526	107.746
																		1.94298	66.5559	121.135	99.774
																		1.96434	66.6576	120.525	91.67
																		1.98569	67.4085	119.499	83.392
																		2.00704	68.3085	117.956	75.476
																		2.02839	67.9239	115.795	67.827
																		2.04974	66.3651	112.761	60.66
																		2.07109	63.7047	108.816	53.862
																		2.09244	60.429	103.944	47.304
																		2.1138	57.5931	98.201	41
																		2.13515	55.6092	91.761	35.168
																		2.1565	55.1193	85.008	29.891
																		2.17785	56.8626	78.155	25.37
																		2.1992	60.7785	71.388	21.757
																		2.22055	66.06	64.822	18.972
																		2.2419	72.9357	58.508	17.1
																		2.26326	80.7999	52.425	16.159
																		2.28461	88.5822	46.775	16.058
																		2.30596	95.9256	41.487	16.453

## Sheet: Figure S2A
	tel1/tel2 gene density	tel1/tel2 pairing frequency
Bm 7	1.18168	1.1265
Bm 15	1.63814	1.69826
Bm 16	1.1724	0.919795
Bm 23	0.716831	0.759038
Pi 19	0.69371	0.548673
Pi 15	0.861271	0.737864
Pi 27	1.04537	0.960177
Pi 11	1.73465	1.42857
Pi 5	1.86851	1.89286

## Sheet: Figure S2B
	tel2 poleward	tel1 poleward	mid poleward
Bm 7	47.619	52.381	0
Bm 15	45.0549	54.9451	0
ch16	50	50	0
Bm 23	46.7595	53.2405	0
Bm Z	47.929	52.071	0
Pi 5	27.8315	40.8118	31.3567
Pi 11	46.9328	46.4987	6.5685
Pi 15	52.3621	41.1172	6.52074
Pi 19	48.253	45.1821	6.56498
Pi 27	38.2957	54.6587	7.04566
